# Supplementary material for: Morphological and Physiological Indicators and Transcriptome Analyses Reveal the Mechanism of Selenium Multilevel Mitigation of Cadmium Damage in Brassica juncea
Source: Plants (Basel). 2023 Apr 7;12(8):1583. doi: 10.3390/plants12081583 (PMC10141491; doi:10.3390/plants12081583)
Supplement: Supplementary file 1 [file plants-12-01583-s001.zip]

Archive with 1 entries (1 files):
- plants-2299763-supplementary.pdf
